# Supplementary material for: Application of a decision tree model in the early identification of severe patients with severe fever with thrombocytopenia syndrome
Source: PLoS One. 2021 Jul 30;16(7):e0255033. doi: 10.1371/journal.pone.0255033 (PMC8324211; doi:10.1371/journal.pone.0255033)
Supplement: S1 Data — (XLSX) [file pone.0255033.s001.xlsx]

## Sheet: Sheet2
PLT	WBC	LY	NTC	AST	ALT	GGT	LDH	Cr	CK	AGE	TEM	SIZE	SEVERITY
28	5.4	26.5	60.6	108	45	18	841	40	205	78	38.4	1.92	sever
29	3.1	83.6	9.8	397	164	80	775.8	53	248	66	37.8	0.64	sever
24	3.5	29.1	61.5	401	88	51	1880	54	612	75	38.5	0	sever
14	7.1	42.8	26.5	264	70	185	1547.2	64	794	76	39.4	0	sever
53	5.6	35.7	40.9	207	136	74	621.7	63	55	63	38.8	0.64	sever
75	7.3	45.5	42.1	158	86	145	633.4	82	255	60	39.2	0	mild
46	4.7	30.2	63.4	92	47	16	472.9	47	154	33	39	0	mild
31	3.1	44	33.4	188	56	70	1376	69	2451	73	39	0.64	sever
45	3.3	30.3	64.9	180	86	32	471.9	62	357	75	38.7	2.7	sever
27	3.4	14.5	80.3	452	166	49	1350.3	60	1175	66	39.2	2	sever
23	1.5	43.6	41.4	146	57	45	858.1	37	270	68	39	0	sever
60	2.4	56.9	35.2	211	64	19	660.2	51	318	66	38.5	0	sever
31	2.2	44.8	49	149	45	17	986.5	86	895	53	39.3	0.64	mild
66	8.7	32.5	64.7	90	42	28	725.5	86	100	52	38.3	0.4	mild
48	7.8	16.9	69.1	339	104	37	1172	70	845	63	39.2	0.25	sever
45	1	39.3	51.4	1705	492	45	2089.7	42	1374	49	38.3	0.64	sever
67	5.7	9.6	87.5	205	122	39	797.2	70	448	55	38	0.64	sever
26	2.3	33.9	59.7	238	79	32	1056.1	69	701	54	38.9	0.4	sever
63	7.9	8.3	89.1	531	222	80	684.8	56	1759	55	38.5	0	sever
32	5	25.4	62.3	127	35	18	617.4	64	128	64	37.7	0.4	mild
39	3.1	23.7	70.6	287	107	68	919.1	64	1568	64	38.5	0	sever
159	2.2	36.7	49.3	28	35	24	281.3	82	125.2	51	37.5	0.4	mild
19	2.6	19.4	76.6	198	85	41	554.3	51	301	57	36.1	0	sever
19	2.2	29.3	54.3	194	236	39	567.6	59	450.2	80	38.5	0.4	sever
71	5.9	51.5	42.6	175	157	214	592.8	119	137	76	38.5	0	mild
113	4.1	47.6	48.7	28	16	14	283.6	70	64	66	38.2	2	mild
86	6.7	14.8	78.9	47	60	27	390.6	73	52	51	36.6	0	mild
246	4.7	44.1	40.3	98	126	460	393.8	75	66	52	36.8	0	mild
51	4.7	7.2	91.3	82	50	27	340.3	73	127	52	37.8	0.5	sever
175	4.7	46.7	37.2	50	50	170	340.3	73	52	71	38.5	0.4	mild
40	2.2	42.8	48.3	288	93	130	935.6	94	6010.1	70	38.5	0.4	sever
25	4	24.4	41.6	162	53	35	1016.5	54	1443	81	37.8	0.4	sever
132	1.1	26.2	58.3	42	31	27	252.5	53	122	65	39.3	0.5	sever
52	3.9	25.4	68	159	143	23	427.5	71	128.8	60	36.5	0	mild
72	3.6	21.5	71	185	278	160	662.3	69	416	47	38.5	0	mild
31	3.1	24.3	69.8	234	77	52	843.2	142	1276	78	37.6	0.8	sever
37	2.3	13.8	85	271	97	60	964.1	93	707.8	72	37.3	0	sever
89	1.8	34.4	56.7	38	27	16	245	75	114.4	57	37.4	0	mild
31	5.3	7.7	89.9	171	46	17	1014.9	53	167.3	64	39	1	sever
32	2.7	28.7	65.3	85	61	21	347.8	99	158	63	38.2	0.25	sever
55	3.1	36.6	59.9	109	67	13	608.4	59	977.4	51	39	2	sever
49	3	52.4	40.1	149	63	33	1245.5	382	41	60	38.7	2	sever
20	12.8	31.8	44.5	60	35	64	383.1	144	58	64	38.1	0.25	sever
20	3.7	10.4	88	110	30	26	760.9	61	270.8	69	38.5	0	mild
46	1.8	38.1	55.8	181	130	44	489	51	233	65	38.3	0	mild
94	3.6	24.5	59	28	41	16	246.6	74	145.6	54	39.2	0.25	sever
34	6.4	28.3	55.4	207	90	81	793.9	44	230	68	38.8	0.25	sever
38	5.4	35.3	42.1	433	142	109	1646.7	112	588	80	38.5	2	sever
56	3.1	13.3	85.6	62	31	17	199.5	60	46.9	47	37	0.25	mild
43	6.6	31.4	51.4	58	42	19	348.2	73	166.1	75	36.5	0	mild
26	3	9.5	88.2	124	41	91	825	49	559	80	37.3	0.2	mild
110	10.9	15.3	80.5	52	91	19	386.6	56	183	52	38.3	0.5	mild
50	7.2	8.6	89	512	258	44	770.4	52	426	44	38.8	0	sever
65	9.9	7.1	91	52	65	94	601.3	60	174	76	38.6	0	sever
91	1.9	36.1	53.5	35	22	18	221.5	54	123	66	38.5	2	mild
27	11.6	9.3	88.2	195	93	40	1291.2	58	2388.1	75	38.5	0	mild
37	4.2	18.4	78.7	111	34	18	432.5	58	583.8	75	38.5	0	sever
77	4.8	7.1	90.1	97	70	43	482	65	128	76	38.6	0	mild
89	3.5	71.2	22.1	124	87	38	363.8	41	66	69	37.5	0	mild
97	3.2	51.6	41	40	30	70	240.8	82	203	61	38.7	0.25	sever
76	2.1	48.5	41.8	224	169	26	484.5	46	219.1	53	37	0	sever
89	3.6	26.1	65	50	37	25	601.3	47	258	17	37.1	0	mild
26	2.7	25.9	67.3	426	173	118	1351.4	62	2049	51	39.1	4	sever
61	6.1	17.8	74.6	32	17	21	137	61	46	65	38.2	0.2	mild
29	1.9	14.8	83.4	359	152	59	999.4	91	1909	67	39.4	1.5	sever
35	2.7	29.8	59.1	164	57	31	499.4	80	69.8	77	38.7	2	mild
45	1.4	32.7	60.9	193	86	38	748.5	52	3321	63	38.5	6	sever
42	2.3	44.6	36.2	200	82	43	1071.1	62	3737	51	39.2	1	sever
37	3.1	19.6	77.7	298	144	95	653.8	53	202	49	38.2	0	mild
31	5.5	16.9	81.2	77	44	36	342.4	62	551	54	37.5	0	mild
80	1.6	39.5	51.9	281	106	39	692.3	58	4578	68	38.1	0	mild

## Sheet: Sheet3
Cough	Fatigue	Nausea	Muscular aches	Poor appetite	Vomit	Stomachache	Diarrhea	Lassitude	Limb tremor	Hypersomnia	Coma	Dysphoria	SEX	SEVERITY
0	1	1	1	1	1	0	1	1	0	0	0	0	1	sever
0	1	0	1	1	0	0	0	1	0	0	0	0	1	sever
0	1	1	1	1	0	0	0	1	0	0	0	0	2	sever
0	1	1	1	1	1	1	0	1	0	0	0	0	2	sever
0	1	0	1	1	0	0	0	1	0	0	0	0	1	sever
0	1	0	1	1	1	0	1	1	0	0	0	0	1	mild
0	1	1	1	0	0	0	1	0	0	0	0	0	1	mild
0	1	0	1	0	1	0	1	1	0	0	0	0	2	sever
0	1	0	1	1	0	0	1	1	1	0	0	0	2	sever
0	1	1	1	1	1	1	1	1	1	0	0	0	1	sever
0	1	1	1	1	0	0	0	1	1	0	0	0	1	sever
0	1	1	1	0	0	0	0	1	0	0	0	0	1	sever
0	1	0	1	1	0	0	1	0	0	0	0	0	1	mild
0	1	0	0	1	0	0	0	1	0	0	0	0	2	mild
1	1	0	0	1	0	0	0	1	1	0	0	0	2	sever
0	1	0	1	1	0	0	0	1	0	0	0	0	1	sever
0	1	0	1	1	0	0	0	1	0	0	0	0	2	sever
0	1	1	0	1	0	0	0	1	0	0	0	1	2	sever
0	1	1	1	1	0	0	0	1	0	0	0	0	2	sever
0	1	1	0	1	1	0	0	1	0	0	0	0	1	mild
0	1	1	1	1	0	0	0	1	0	0	0	0	2	sever
0	1	1	0	1	1	1	0	0	0	0	0	0	2	mild
0	1	1	0	1	0	1	0	1	0	0	0	0	1	sever
1	1	0	0	1	0	0	1	1	0	1	0	0	2	sever
0	1	1	0	1	1	0	1	1	1	1	0	0	1	mild
0	1	1	1	1	1	0	0	0	0	0	0	0	1	mild
0	1	1	0	1	0	0	0	0	0	0	0	0	1	mild
0	1	1	1	1	1	0	1	0	0	0	0	0	2	mild
1	1	1	1	1	1	0	1	1	0	0	0	0	2	sever
1	1	1	1	1	1	0	1	1	0	0	0	0	1	mild
1	1	1	1	1	1	0	1	1	0	1	0	0	2	sever
0	1	1	1	1	0	0	1	1	0	0	0	1	2	sever
0	1	1	1	1	1	1	1	1	1	1	0	0	1	sever
0	1	1	1	1	0	0	0	1	0	0	0	0	2	mild
0	1	1	0	1	1	1	0	1	0	0	0	0	2	mild
1	1	1	1	1	0	0	0	1	1	0	1	0	2	sever
1	1	1	1	1	1	1	1	1	1	0	1	1	2	sever
0	1	1	0	1	1	1	0	1	0	0	0	0	1	mild
1	1	1	0	1	1	1	1	1	1	0	1	1	1	sever
1	1	1	0	1	1	0	1	1	1	1	0	0	2	sever
0	0	1	1	1	1	1	1	1	1	0	0	0	2	sever
1	1	1	1	1	1	1	1	1	1	1	0	0	1	sever
1	1	1	1	1	1	0	1	1	1	1	0	0	2	sever
0	1	1	1	1	1	1	0	1	1	0	0	0	2	mild
0	1	1	1	1	0	0	0	1	0	0	0	0	2	mild
0	1	1	1	1	1	0	1	1	1	1	0	0	2	sever
0	1	1	1	1	1	1	1	1	1	0	0	0	1	sever
1	1	1	1	1	1	1	1	1	1	1	1	1	2	sever
0	1	0	1	1	0	0	1	1	0	0	0	0	1	mild
1	1	1	1	1	1	0	1	1	0	0	0	0	2	mild
0	1	1	1	1	1	0	0	1	0	0	0	0	2	mild
0	1	1	1	1	1	1	0	1	0	0	0	0	1	mild
0	1	1	1	1	1	1	1	1	1	0	0	0	1	sever
1	1	1	0	1	1	1	0	1	1	1	1	1	1	sever
0	1	1	1	1	1	0	1	1	0	0	0	0	1	mild
1	1	1	1	1	1	0	0	1	0	0	0	0	1	mild
1	1	0	0	1	0	1	1	1	1	0	1	1	2	sever
1	1	1	1	1	1	1	1	0	0	0	0	0	2	mild
0	1	0	1	1	0	0	0	0	0	0	0	0	1	mild
1	1	1	1	1	1	0	1	1	1	1	0	1	2	sever
0	1	1	0	1	1	1	0	1	0	0	0	0	1	sever
0	1	1	0	1	1	1	0	1	0	0	0	0	2	mild
0	1	1	1	1	1	1	1	1	1	0	0	0	2	sever
0	0	0	1	1	0	0	0	1	0	0	0	0	2	mild
1	1	1	1	1	0	1	1	1	1	1	1	1	2	sever
0	1	1	1	1	1	1	0	1	0	0	0	0	2	mild
0	1	1	1	1	1	1	1	1	1	0	0	0	2	sever
1	1	1	1	1	1	1	1	1	1	0	0	0	2	sever
0	1	1	1	1	0	1	1	1	0	0	0	0	1	mild
0	1	1	1	1	0	0	1	0	0	0	0	0	2	mild
0	1	1	1	1	0	1	0	1	0	0	0	0	1	mild
